# Supplementary material for: Localization Patterns of RAB3C Are Associated with Murine and Human Sperm Formation
Source: Medicina (Kaunas). 2022 Oct 7;58(10):1408. doi: 10.3390/medicina58101408 (PMC9606999; doi:10.3390/medicina58101408)
Supplement: Supplementary file 1 [file medicina-58-01408-s001.zip]

Archive with 1 entries (1 files):
- medicina-1818612-supplementary.pdf
